# Supplementary material for: Oral Microbiota Dysbiosis in Firefighters and the Potential Contributing Environmental and Lifestyle Factors Based on a Case-Control Study
Source: Microorganisms. 2025 May 18;13(5):1154. doi: 10.3390/microorganisms13051154 (PMC12114565; doi:10.3390/microorganisms13051154)
Supplement: Supplementary file 1 [file microorganisms-13-01154-s001.zip]

Archive with 1 entries (1 files):
- microorganisms-3588162-supplementary.pdf
